# Supplementary material for: Thermal Ecology and Homeostasis in Colonies of the Neotropical Arboricolous Ant Azteca chartifex spiriti (Formicidae: Dolichoderinae)
Source: Insects. 2025 Dec 25;17(1):32. doi: 10.3390/insects17010032 (PMC12841854; doi:10.3390/insects17010032)
Supplement: Supplementary file 1 [file insects-17-00032-s001.zip]

Archive with 1 entries (1 files):
- insects-4024264-supplementary.pdf
